# Supplementary material for: Concurrent classical and hypervirulent Klebsiella pneumoniae infection in distinct host niches revealed by a rapid nanopore whole-genome and plasmid sequencing method
Source: Front Cell Infect Microbiol. 2025 Oct 13;15:1633833. doi: 10.3389/fcimb.2025.1633833 (PMC12554660; doi:10.3389/fcimb.2025.1633833)
Supplement: Supplementary file 1 [file Table1.xlsx]

## Sheet: klebsiella_pneumo_complex_outpu
strain	species	species_match	contig_count	N50	largest_contig	total_size	ambiguous_bases	QC_warnings	ST	gapA	infB	mdh	pgi	phoE	rpoB	tonB	YbST	Yersiniabactin	ybtS	ybtX	ybtQ	ybtP	ybtA	irp2	irp1	ybtU	ybtT	ybtE	fyuA	spurious_ybt_hits	CbST	Colibactin	clbA	clbB	clbC	clbD	clbE	clbF	clbG	clbH	clbI	clbL	clbM	clbN	clbO	clbP	clbQ	spurious_clb_hits	AbST
KP-L	Klebsiella pneumoniae	strong	2	5471644	5471644	5700617	no	-	ST23	2	1	1	1	9	4	12	46-1LV	ybt 1; ICEKp10	2	2	2	2	2	36*	6	2	2	2	2	-	29	clb 2	2	2	2	2	2	2	2	3	2	2	2	2	2	2	2	-	1
KP-E	Klebsiella pneumoniae	strong	9	5248703	5248703	5546946	no	-	ST133	12	1	1	2	5	1	36	0	-	-	-	-	-	-	-	-	-	-	-	-	-	0	-	-	-	-	-	-	-	-	-	-	-	-	-	-	-	-	-	0
[truncated: 67 more columns]

## Sheet: pLung–pLVPK Locus Comparison
Locus-by-locus comparison of the KP-L virulence plasmid (pLung) with the canonical hvKp plasmid pLVPK.
Category	Locus / module	pLVPK	pLung (KP-L)
Replicon type	IncHI1B	Yes	Yes
Replicon type	IncFIB(K)	Yes	Yes
Virulence (regulator/marker)	rmpA / rmpA2	Yes	Yes
Siderophore (aerobactin)	iucABCD–iutA	Yes	iucA–C and iutA, lacking iucD
Siderophore (salmochelin)	iroBCDN	Yes	Yes
Siderophore (others)	iroE	No	No
Mobility	tra (T4SS)	No	No
Mobility	Relaxase (mob)	No	No
Mobility	oriT motif	No	No
Metal tolerance	ter (tellurite)	Yes	Yes
Metal tolerance	pco / sil (CHASRI)	Yes	Yes
TA systems	ccdAB（± others）	±	Yes (expanded)
Other cargo	（e.g., IS/transposases）	Yes	Yes
hvKp marker	peg-344	Yes	Yes
Size (kb)	Length	~219	~229
